# Supplementary material for: Hypothalamic miR-30 regulates puberty onset via repression of the puberty-suppressing factor, Mkrn3
Source: PLoS Biol. 2019 Nov 7;17(11):e3000532. doi: 10.1371/journal.pbio.3000532 (PMC6863565; doi:10.1371/journal.pbio.3000532)
Supplement: S1 Data — (XLSX) [file pbio.3000532.s009.xlsx]

## Sheet: Fig2A (Mkrn3)
		HPRT
		Input	Log Input	Ct values
		10000	4	22.69
		2500	3.39794	24.55
		625	2.79588	26.58
		156.25	2.19382	28.62
		39.0625	1.59176	30.62
			NTC	ND
	HPRT: Housekeeping
			Ct values	correction sc	power	statistics
	PND1	1	24.08	3.55984	3629.48
		2	24.22	3.51756	3292.78	3750.08	MEAN
		3	23.27	3.80448	6374.94	1699.88	STDEV
		4	25.22	3.21555	1642.66	760.211	SEM
		5	24.01	3.58099	3810.53
	PND7	6	26.56	2.81085	646.917
		7	22.47	4.04609	11119.6	5788.57	MEAN
		8	23.09	3.85884	7225.01	3586.51	STDEV
		9	23.91	3.61119	4084.95	1268.02	SEM
		10	25.72	3.06454	1160.22
		11	23.12	3.84978	7075.84
		12	23.2	3.82562	6692.94
		13	22.89	3.91924	8303.12
	PND15	14	23.21	3.8226	6646.56
		15	22.93	3.90716	8075.34	14021.3	MEAN
		16	23.25	3.81052	6464.22	18548.5	STDEV
		17	22.66	3.9887	9743.27	6182.83	SEM
		18	22.73	3.96756	9280.33
		19	23.2	3.82562	6692.94
		20	22.524	4.02978	10709.7
		21	23.53	3.72595	5320.5
		22	19.97	4.80112	63259.2
	PND24	23	22.61	4.00381	10088
		24	22.59	4.00985	10229.3	21207.9	MEAN
		25	24.02	3.57797	3784.12	19573	STDEV
		26	22.34	4.08535	12171.6	6920.08	SEM
		27	21.54	4.32696	21230.5
		28	20.87	4.52931	33830.7
		29	22.12	4.15179	14183.8
		30	19.95	4.80716	64145.1
	PND36	32	24.15	3.5387	3457.03
		33	22	4.18803	15418.2	8203.88	MEAN
		34	24.37	3.47226	2966.61	3945.12	STDEV
		35	22.97	3.89508	7853.81	1394.81	SEM
		36	22.67	3.98568	9675.75
		37	23.1	3.85582	7174.94
		38	22.68	3.98266	9608.69
		39	22.7	3.97662	9475.98
	Adult	40	23.22	3.81958	6600.5
		41	24.96	3.29407	1968.21	5704.31	MEAN
		42	23.78	3.65045	4471.45	4042.33	STDEV
		43	22.33	4.08837	12256.6	1807.79	SEM
		44	24.25	3.5085	3224.79
		MKRN3
		Input	Log Input	Ct values
		10000	4	23.55
		2500	3.39794	25.56
		625	2.79588	27.48
		156.25	2.19382	29.71
			NTC	ND
	MKRN3
		Sample	Ct values	correction sc	power	Normalization: MKRN3/HPRT	statistics		Normalization	PND1	PND7	PND15	PND24	PND36	Adult
	PND1	1	22.965	4.15904	14422.6	3.97374				3.26582	2.46369	1.53741	0.135612	0.113701	0.0990436
		2	23.865	3.89348	7824.9	2.37638	3.26582	MEAN		0.438375	0.139551	0.166451	0.0144061	0.00698068	0.00697653
		3	22.6	4.26675	18481.8	2.89914	0.980236	STDEV	MEAN (%PND1)	100	75.4388	47.0758	4.15246	3.48154	3.03274
		4	23.915	3.87873	7563.54	4.60445	0.438375	SEM	SEM	13.4231	4.27308	5.09677	0.441119	0.21375	0.213623
		5	23.59	3.97462	9432.43	2.47536
	PND7	6	25.85	3.30776	2031.24	3.13987
		7	22.305	4.35379	22583.5	2.03097	2.46369	MEAN
		8	22.705	4.23576	17209.3	2.3819	0.39471	STDEV
		9	23.4	4.03069	10732.2	2.62725	0.139551	SEM
		10	25.64	3.36973	2342.75	2.01923
		11	22.545	4.28297	19185.6	2.71142
		12	22.65	4.25199	17864.5	2.66916
		13	22.665	4.24757	17683.4	2.12973
	PND15	14	23.13	4.11036	12893.1	1.93982
		15	23.27	4.06905	11723.2	1.45173	1.53741	MEAN
		16	23.79	3.91561	8233.97	1.27378	0.499354	STDEV
		17	23.045	4.13544	13659.6	1.40195	0.166451	SEM
		18	22.925	4.17085	14820	1.59692
		19	23.21	4.08675	12211	1.82446
		20	22.675	4.24461	17563.7	1.63997
		21	23.245	4.07642	11924	2.24115
		22	21.91	4.47035	29535.6	0.466898
	PND24	23	26.3	3.17498	1496.16	0.148311
		24	26.285	3.1794	1511.49	0.14776	0.135612	MEAN
		25	27.64	2.77958	601.979	0.15908	0.0407467	STDEV
		26	25.965	3.27383	1878.57	0.15434	0.0144061	SEM
		27	24.91	3.58513	3847.05	0.181204
		28	25.32	3.46415	2911.71	0.0860673
		29	25.8	3.32251	2101.43	0.148157
		30	24.91	3.58513	3847.05	0.0599742
	PND36	32	28.99	2.38123	240.566	0.0695873
		33	26.11	3.23104	1702.32	0.11041	0.113701	MEAN
		34	28.42	2.54942	354.344	0.119444	0.0197443	STDEV
		35	26.81	3.02449	1058.01	0.134713	0.00698068	SEM
		36	26.66	3.06875	1171.53	0.121079
		37	27.03	2.95958	911.119	0.126986
		38	26.69	3.0599	1147.89	0.119464
		39	26.86	3.00974	1022.67	0.107923
	Adult	40	27.73	2.75302	566.271	0.0857922
		41	29.18	2.32517	211.431	0.107423	0.0990436	MEAN
		42	27.78	2.73827	547.357	0.122412	0.0156	STDEV
		43	26.79	3.03039	1072.49	0.087503	0.00697653	SEM
		44	28.68	2.47271	296.965	0.0920882

## Sheet: Fig2A (miR-30b)
		U6
		Input	Log Input	Ct values
		10000	4	23
		2500	3.39794	25
		625	2.79588	27
		156.25	2.19382
		39.0625	1.59176
			NTC	ND
		U6: Housekeeping
			Ct values	correction SC	power	statistics
	PND1	1	24.06	3.66653	4640.12
		2	23.82	3.73251	5401.43	4687.74	MEAN
		3	24.32	3.59505	3935.97	526.578	STDEV
		4	24.07	3.66378	4610.84	235.493	SEM
		5	23.99	3.68577	4850.35
	PND7	7	22.85	3.99918	9981.03	4624.55	MEAN
		8	24.24	3.61704	4140.42	2668.52	STDEV
		9	24.24	3.61704	4140.42	1089.42	SEM
		11	24.73	3.48234	3036.24
		12	24.62	3.51258	3255.2
		13	24.65	3.50433	3193.96
	PND15	14	24.61	3.51533	3275.87
		15	24.32	3.59505	3935.97	3595.21	MEAN
		16	24.86	3.4466	2796.39	821.215	STDEV
		17	24.61	3.51533	3275.87	273.738	SEM
		18	24.27	3.6088	4062.54
		19	24.7	3.49058	3094.46
		20	24.69	3.49333	3114.11
		21	24.6	3.51808	3296.67
		22	23.79	3.74076	5504.98
	PND24	23	24.49	3.54832	3534.4
		24	23.83	3.72976	5367.34	6450.3	MEAN
		26	24.12	3.65003	4467.19	5187.72	STDEV
		27	24.67	3.49883	3153.78	2117.88	SEM
		29	23.85	3.72426	5299.82
		30	22.02	4.22735	16879.3
	PND36	33	23.25	3.88921	7748.36
		35	23.7	3.7655	5827.71	4956.79	MEAN
		36	24.36	3.58405	3837.56	1837.98	STDEV
		37	24.76	3.47409	2979.13	750.354	SEM
		38	24.53	3.53732	3446.03
		39	23.68	3.771	5901.96
	Adult	40	23.96	3.69402	4943.34
		41	23.08	3.93595	8628.69	6917.54	MEAN
		42	23.97	3.69127	4912.15	2689.64	STDEV
		43	23.86	3.72151	5266.38	1202.84	SEM
		44	22.72	4.03491	10837.1
		mir-30b
		Input	Log Input	Ct values
		10000	4	25.89
		2500	3.39794	27.88
		625	2.79588	30.24
		156.25	2.19382	32.24
		39.0625	1.59176
			NTC	ND
	mir-30b
			Ct values	correction SC	power	Normalization: miR-30b/U6	statistics
	PND1	1	26.595	3.79109	6181.38	1.33216			Normalization	PND1	PND7	PND15	PND24	PND36	Adult
		2	27.02	3.67149	4693.41	0.868919	1.03376	MEAN		1.03376	1.20172	1.53619	1.77561	1.75097	2.05514
		3	27.015	3.6729	4708.64	1.19631	0.232068	STDEV		0.103784	0.0741837	0.0930797	0.380324	0.251599	0.754153
		4	27.46	3.54767	3529.15	0.765403	0.103784	SEM	MEAN (%PND1)	100	116.248	148.602	171.762	169.379	198.803
		5	26.96	3.68837	4879.47	1.006			SEM	10.0395	7.17611	9.00401	36.7904	24.3383	72.9525
	PND7	7	25.555	4.08375	12126.8	1.21498
		8	26.675	3.76857	5869.12	1.41752	1.20172	MEAN
		9	26.685	3.76576	5831.21	1.40836	0.181712	STDEV
		11	27.615	3.50405	3191.92	1.05127	0.0741837	SEM
		12	27.615	3.50405	3191.92	0.980562
		13	27.415	3.56033	3633.57	1.13764
	PND15	14	27.06	3.66023	4573.32	1.39606
		15	26.715	3.75732	5718.95	1.453	1.53619	MEAN
		16	26.98	3.68274	4816.64	1.72245	0.279239	STDEV
		17	26.935	3.69541	4959.15	1.51384	0.0930797	SEM
		18	26.425	3.83892	6901.19	1.69874
		19	27.66	3.49139	3100.2	1.00185
		20	26.63	3.78124	6042.77	1.94045
		21	26.695	3.76294	5793.55	1.75739
		22	26.32	3.86847	7387.06	1.34189
	PND24	23	27.37	3.573	3741.07	1.05847
		24	26.505	3.81641	6552.57	1.22082	1.77561	MEAN
		26	26.25	3.88817	7729.83	1.73036	0.9316	STDEV
		27	25.675	4.04998	11219.6	3.55751	0.380324	SEM
		29	25.855	3.99932	9984.46	1.88392
		30	24.76	4.30746	20298.4	1.20257
	PND36	33	25.605	4.06968	11740.2	1.51519
		35	26.345	3.86144	7268.36	1.24721	1.75097	MEAN
		36	26.165	3.91209	8167.5	2.12831	0.61629	STDEV
		37	26.685	3.76576	5831.21	1.95735	0.251599	SEM
		38	25.985	3.96274	9177.87	2.66331
		39	26.675	3.76857	5869.12	0.994434
	Adult	40	25.195	4.18505	15312.7	3.09764
		41	27.045	3.66445	4617.99	0.53519	2.05514	MEAN
		42	26.035	3.94867	8885.29	1.80884	1.68634	STDEV
		43	24.565	4.36234	23032.3	4.37346	0.754153	SEM
		44	26.925	3.69822	4991.39	0.460582

## Sheet: Fig2B (LH)
					Females	PND1	PND7	PND15	PND24	PND36	Adult
					LH values (ng/ml)	0.45	0.1	0.12	0.07	0.13	2.49
						0.55	0.12	0.41	0.12	0.21	0.56
						0.68	0.08	0.24	0.11	0.08	1.28
						0.25	0.14	0.22	0.36	0.21	0.36
						0.35	0.05	0.38	0.13	0.76	0.72
						0.3	0.07	0.21	0.74	0.1	0.47
						0.88	0.03	0.2		0.42	0.99
							0.1	0.08		0.38
								0.22		0.24
								0.11		0.52
								0.21		0.86
										0.43
					Mean	0.494286	0.08625	0.218182	0.255	0.361667	0.981429

## Sheet: Fig2C (Mkrn3)
		HPRT
		Input	Log Input	Ct-1
		10000	4	25.26
		2500	3.39794	27.07
		625	2.79588	28.94
		156.25	2.19382	30.91
		39.0625	1.59176	33.17
			NTC	ND
	HPRT: Housekeeping
			Ct values	correction SC	power	statistics
	PND1	1	25.17	3.99002	9772.85
		2	26.1421	3.69246	4925.61	8345.54	MEAN
		3	25.6431	3.84519	7001.56	2356.54	STDEV
		4	25.0337	4.03173	10757.9	1053.88	SEM
		5	25.245	3.96707	9269.77
	PND15	1	24.0775	4.32443	21107.3
		2	24.7102	4.13076	13513.3	13175.4	MEAN
		3	24.7229	4.12688	13393.2	5037.4	STDEV
		4	25.1333	4.00124	10028.7	2252.79	SEM
		5	25.4836	3.89402	7834.73
	PND30	2	24.6048	4.16302	14555.3	16941.7	MEAN
		3	24.3409	4.2438	17530.9	1701.22	STDEV
		4	24.3742	4.23362	17124.4	850.61	SEM
		5	24.2603	4.26849	18556.4
	PND45	1	24.5692	4.17392	14925.1
		2	24.8205	4.09701	12502.8	14674.6	MEAN
		3	24.8413	4.09062	12320.3	3087.72	STDEV
		4	24.2305	4.27761	18950.1	1543.86	SEM
	ADULT	1	25.6978	3.82847	6737.02
		2	26.0157	3.73114	5384.47	4514.33	MEAN
		3	27.0595	3.41164	2580.14	1895.7	STDEV
		4	26.6866	3.52578	3355.68	947.85	SEM
		MKRN3
		Input	Log Input	Ct Values
		10000	4	23.66
		2500	3.39794	26.54
		625	2.79588	27.94
		156.25	2.19382	30.11
		39.063	1.59177	30.58
			NTC	ND
	MKRN3
			Ct values	correction SC	power	Normalization: MKRN3/HPRT	statistics
	PND1	1	25.81	3.47234	2967.14	0.30361
		2	24.8842	3.79245	6200.83	1.2589	0.619044	MEAN	Normalization	PND1	PND15	PND30	PND45	ADULT
		3	25.203	3.68224	4811.02	0.687135	0.388595	STDEV		0.619044	0.210384	0.0168096	0.0144189	0.0296068
		4	25.5443	3.56422	3666.27	0.340798	0.173785	SEM		0.173785	0.00735049	0.000542881	0.00238207	0.00801563
		5	25.2379	3.67017	4679.18	0.504778			MEAN (%PND1)	100	33.9853	2.71542	2.32922	4.78268
	PND15	16	25.3047	3.64707	4436.79	0.210202			SEM	28.0731	1.1874	0.0876968	0.384799	1.29484
		17	25.8319	3.46478	2915.94	0.215783	0.210384	MEAN
		18	26.036	3.39421	2478.61	0.185065	0.0164362	STDEV
		19	26.2392	3.32394	2108.33	0.21023	0.00735049	SEM
		20	26.4329	3.25696	1807.01	0.23064
	PND30	22	28.8755	2.41235	258.437	0.0177555	0.0168096	MEAN
		23	28.6675	2.48426	304.974	0.0173964	0.00108576	STDEV
		24	28.7413	2.45874	287.565	0.0167927	0.000542881	SEM
		25	28.7579	2.45301	283.8	0.0152939
	PND45	31	29.7238	2.11901	131.525	0.00881234
		32	29.0878	2.33895	218.246	0.0174557	0.0144189	MEAN
		33	28.9881	2.37341	236.272	0.0191775	0.00476414	STDEV
		34	29.0123	2.36504	231.759	0.01223	0.00238207	SEM
	ADULT	35	29.9358	2.04572	111.103	0.0164914
		36	30.2721	1.92942	84.9994	0.015786	0.0296068	MEAN
		37	29.8039	2.09133	123.404	0.0478285	0.0160313	STDEV
		38	29.7521	2.10922	128.595	0.0383215	0.00801563	SEM

## Sheet: Fig2C (miR-30b)
			U6
			Input	Log Input	Ct values
			10000	4	23.76
			2500	3.39794	25.705
			625	2.79588	27.66
			156.25	2.19382	29.715
			39.0625	1.59176	31.67
				NTC	ND
		U6
				Ct values	correction SC	power	statistics
		PND1	1	23.86	3.96241	9170.92
			2	23.11	4.19012	15492.5	15231	MEAN
			3	23.05	4.20834	16156.1	2329.16	SEM
			4	23.22	4.15672	14345.8
			5	23.63	4.03224	10770.7
			6	22.4	4.40568	25449.8
		PND15	7	24.25	3.84401	6982.41
			8	24.22	3.85311	7130.39	6819.04	MEAN
			9	24.49	3.77114	5903.9	474.151	SEM
			10	24.21	3.85615	7180.42
			11	24.71	3.70434	5062.26
			12	24.52	3.76203	5781.37
			13	24.22	3.85311	7130.39
			14	24.43	3.78936	6156.81
			15	23.73	4.00188	10043.4
		PND30	16	24.66	3.71953	5242.34
			17	24.16	3.87133	7435.84	7804.07	MEAN
			18	24.23	3.85008	7080.72	1366.75	SEM
			19	23.69	4.01403	10328.3
			20	24.72	3.70131	5027
			21	24.39	3.8015	6331.4
			22	24.57	3.74685	5582.77
			23	24.62	3.73167	5391
			24	22.91	4.25084	17817.3
		PND45	25	24.75	3.6922	4922.66
			26	23.67	4.0201	10473.7	246286	MEAN
			27	22.83	4.27513	18842.2	207587	SEM
			28	23.65	4.02617	10621.1
			29	24.05	3.90473	8030.22
			30	23.92	3.9442	8794.2
			31	19.31	5.34384	220718
			32	16.4	6.22734	1.68789e+06
		ADULTS	33	21.27	4.74876	56074.2
			34	22.08	4.50284	31830.2	36895.9	MEAN
			35	23.68	4.01706	10400.7	12836.1	SEM
			36	23.36	4.11422	13008.2
			37	21.52	4.67286	47082.6
			38	22.65	4.32978	21368.8
			39	22.97	4.23263	17085.4
			40	24.48	3.77417	5945.32
			41	22.54	4.36318	23076.9
			42	19.93	5.1556	143087
			mir-30b
			Input	Log Input	Ct values
			10000	4	25.89
			2500	3.39794	27.88
			625	2.79588	30.24
			156.25	2.19382	32.24
			39.0625	1.59176
				NTC	ND
											MEAN
											SEM
		mir-30b
				Ct values	correction SC	power	Normalization: miR-30b/U6	STATISTIC
		PND1	1	26.805	3.73199	5394.98	0.58827
			2	26.46	3.82907	6746.44	0.435466	0.397908	MEAN
			3	26.87	3.7137	5172.48	0.320156	0.063903	SEM	Normalization	PND1	PND15	PND30	PND45	Adults
			4	26.815	3.72918	5360.14	0.373639				0.397908	0.798268	1.07872	0.950125	0.700184
			5	26.74	3.75028	5627.06	0.522442				0.063903	0.109197	0.0818155	0.22826	0.176349
			6	27.365	3.5744	3753.21	0.147475			MEAN (%PND1)	100	200.616	271.099	238.78	175.966
		PND15	7	27.14	3.63772	4342.3	0.621891			SEM	16.0597	27.4428	20.5614	57.365	44.3191
			8	26.86	3.71651	5206.1	0.730129	0.798268	MEAN
			9	27.54	3.52516	3350.87	0.567569	0.109197	SEM
			10	25.905	3.98525	9666.17	1.34619
			11	27.345	3.58003	3802.17	0.751081
			12	27.085	3.6532	4499.84	0.778334
			13	25.995	3.95993	9118.6	1.27883
			14	26.95	3.69119	4911.19	0.797684
			15	27.64	3.49702	3140.63	0.312705
		PND30	16	26.34	3.86284	7291.94	1.39097
			17	26.065	3.94023	8714.24	1.17192	1.07872	MEAN
			18	26.71	3.75872	5737.51	0.810301	0.0818155	SEM
			19	25.825	4.00777	10180.4	0.985689
			20	26.97	3.68556	4847.95	0.964383
			21	26.33	3.86566	7339.35	1.1592
			22	26.265	3.88395	7655.06	1.37119
			23	26.53	3.80938	6447.28	1.19593
			24	25.605	4.06968	11740.2	0.658921
		PND45	25	25.95	3.97259	9388.39	1.90718
			26	25.8	4.0148	10346.7	0.987877	0.950125	MEAN
			27	24.52	4.375	23713.7	1.25854	0.22826	SEM
			28	25.725	4.03591	10861.9	1.02267
			29	26.1	3.93038	8518.84	1.06085
			31	22.61	4.91248	81749.1	0.370378
			32	22.78	4.86464	73222.5	0.0433812
		ADULTS	33	25.84	4.00355	10082	0.179797
			34	26.81	3.73058	5377.53	0.168945
			35	25.29	4.15832	14398.5	1.38438	0.700184	MEAN
			36	24.91	4.26525	18418.4	1.4159	0.176349	SEM
			37	23.155	4.75912	57427.2	1.21971
			39	27.11	3.64616	4427.53	0.259141
			40	26.9	3.70526	5072.9	0.853261
			41	25.435	4.11751	13107.3	0.567984
			42	23.87	4.55791	36133.8	0.25253

## Sheet: Fig2D (LH)
					Males	PND1	PND15	PND30	PND45	Adult
					LH values (ng/ml)	0.12	0.01	0.03	0.2	0.38
						0.1	0.04	0.21	1.03	0.09
						0.08	0.07	0.09	0.33	0.73
						0.07	0.05	0.02	0.8	0.49
						0.07	0.03	0.3	0.08	0.47
						0.07	0.02	0.05	0.31	0.22
							0.03	0.04	0.25	0.19
							0.09	0.11	0.35	0.43
							0.14	0.1	0.68	0.43
							0.08		0.4	0.81
							0.02		0.15	0.39
							0.12		0.17	0.61
							0.22		0.41
							0.24		0.44
									1.33
					Mean	0.085	0.0828571	0.105556	0.462	0.436667

## Sheet: Fig2E
				PND 10		PND20		PND24		PND28		PND32
				Gel 1A Mkrn3/B-Actin		Gel 1A Mkrn3/B-Actin		Gel 1A Mkrn3/B-Actin		Gel 1A Mkrn3/B-Actin		Gel 1A Mkrn3/B-Actin
				0.950025		0.688072		0.38468		0.530418		0.14018
				1.04998		0.660393		0.386606		0.254907		0.155663
				Gel 1B Mkrn3/B-Actin		Gel 1B Mkrn3/B-Actin				Gel 1B Mkrn3/B-Actin		Gel 1B Mkrn3/B-Actin
				1.54394		1.69678				0.109659		0.0424321
				0.597951		0.497702				0.0986043		0.174995
				0.858108		0.413678				0.0504269		0.0631376
			Mean (%PND10)	1	100	0.791325	79.1325	0.385643	38.5643	0.208803	20.8803	0.115282	11.5282
			SEM	0.155345	15.5345	0.232001	23.2001	0.000962989	0.0962989	0.087355	8.7355	0.0263082	2.63082

## Sheet: Fig3A (Mkrn3)
		S11
		Input	Log Input	Ct values
		16666
		3333.2	3.52286	18.4315
		666.64	2.82389	20.4092
		133.328	2.12492	22.13
		26.6656	1.42595	24.6047
			NTC	ND
	S11: Housekeeping
			Ct values	correction SC	power	statistics
	VEH	1	18.17	3.58773	3870.2
		2	18.37	3.51867	3301.15	3957.11	MEAN
		4	17.88	3.68788	4873.96	545.603	STDEV
		5	18.2	3.57737	3778.97	222.742	SEM
		9	18.05	3.62917	4257.69
		10	18.24	3.56356	3660.66
	EB	12	18.24	3.56356	3660.66	3519.11	MEAN
		13	18.2	3.57737	3778.97	354.213	STDEV
		14	18.14	3.59809	3963.64	144.607	SEM
		20	18.42	3.5014	3172.48
		21	18.47	3.48413	3048.82
		22	18.3	3.54284	3490.11
		MKRN3
		Input	Log Input	Ct values
		16666
		3333.2	3.52286	29.4217
		666.64	2.82389	31.5696
		133.328	2.12492	32.6817
		26.6656	1.42595	34.3885
			NTC	ND
						MKRN3
				CT values	correction SC	power	Normalization: MKRN3/S11	statistics			Normalization
		VEH	1	29.51	3.56803	3698.54	0.955645					VEH	EB
			2	29.62	3.52001	3311.42	1.00311	0.888596	MEAN			0.888596	1.53886
			4	29.6	3.52874	3378.66	0.693206	0.111936	STDEV			0.0456976	0.114941
			5	29.64	3.51128	3245.52	0.858836	0.0456976	SEM		MEAN (%VEH)	100	173.179
			9	29.41	3.61168	4089.6	0.960521				SEM	5.14267	12.9351
			10	29.67	3.49819	3149.11	0.860258
		EB	12	29.33	3.6466	4432.02	1.21072	1.53886	MEAN
			13	29.16	3.72081	5257.85	1.39135	0.281547	STDEV
			14	29.05	3.76882	5872.52	1.4816	0.114941	SEM
			20	29.33	3.6466	4432.02	1.39702
			21	29.03	3.77755	5991.76	1.96527
			22	28.99	3.79502	6237.56	1.78721

## Sheet: Fig3A (miR-30b)
	U6
	Input	Log Input	Ct values
	10000	4	23.76
	2500	3.39794	25.835
	625	2.79588	27.815
	156.25	2.19382	29.705
		NTC	ND
	U6
		Ct values	correction SC	power	statistics
VEH	1	23.925	3.9639	9202.46
	2	24.045	3.92744	8461.41	8794.64	MEAN
	4	23.49	4.09607	12476	798.111	SEM
	5	24.24	3.86819	7382.34
	9	24.295	3.85148	7103.67
	10	24.1	3.91073	8142.01
EB	12	23.865	3.98213	9596.97
	14	23.62	4.05658	11391.3	10659.1	MEAN
	20	23.79	4.00492	10114	342.85	SEM
	21	23.665	4.0429	11038.3
	22	23.65	4.04746	11154.8
	miR-30b
	Input	Log Input	Ct-1
	10000	4	26
	2500	3.39794	28
	625	2.79588	30
	156.25	2.19382	32
		NTC	ND
	miR-30b
		Ct values	correction SC	power	Normalization: miR30b/U6	statistics
VEH	1	25.235	4.18266	15228.5	1.65483
	2	25.33	4.15282	14217.5	1.68027	1.69308	MEAN
	4	25.425	4.12299	13273.5	1.06393	0.16266	SEM
	5	25.23	4.18423	15283.7	2.0703
	9	25.22	4.18737	15394.6	2.16713
	10	25.52	4.09315	12392.3	1.52201					Normalization	VEH	EB
EB	12	25.6	4.06803	11695.7	1.21868						1.69308	1.2891
	14	25.21	4.19051	15506.3	1.36124	1.2891	MEAN				0.16266	0.0231877
	20	25.435	4.11985	13177.9	1.30294	0.0231877	SEM			Mean (%VEH)	100	76.1394
	21	25.35	4.14654	14013.3	1.26952					Sem	9.60735	1.36956
	22	25.31	4.1591	14424.6	1.29313

## Sheet: Fig3B
			VEH	EB
		LH (ng/ml)	0.17	0.01
			0.09	0.02
			0.09	0.009
			0.17	0.07
			0.08
		Mean	0.12	0.02725

[truncated: 25 more sheets: Fig3C, Fig4A, Fig5A (BW), Fig5A (FI), Fig5B , Fig5D , Fig5E, Fig5F, Suppl.Fig1A (Mkrn3), Suppl.Fig1A (miR-30b) , Suppl.Fig1B (Mkrn3), Suppl.Fig1B (miR-30b) , Suppl.Fig2A, Suppl.Fig2B, Suppl.Fig2C, Suppl.Fig3B,C, Suppl.Fig4F,G, Suppl.Fig5A,B,  Suppl.Fig6 (Mkrn3),  Suppl.Fig6 (miR-30b) …]
